# Supplementary material for: The Prevalence and Risk Factors Associated with Iodine Deficiency in Canadian Adults
Source: Nutrients. 2022 Jun 21;14(13):2570. doi: 10.3390/nu14132570 (PMC9268597; doi:10.3390/nu14132570)
Supplement: Supplementary file 1 [file nutrients-14-02570-s001.zip]

Archive with 1 entries (1 files):
- nutrients-1776550-supplementary.pdf
